# Supplementary material for: Comparative Analysis of Dengue and Zika Outbreaks Reveals Differences by Setting and Virus
Source: PLoS Negl Trop Dis. 2016 Dec 7;10(12):e0005173. doi: 10.1371/journal.pntd.0005173 (PMC5142772; doi:10.1371/journal.pntd.0005173)
Supplement: S1 Data — Incidence is given as the number of new cases reported in the week beginning at onset_week. (CSV) [file pntd.0005173.s002.csv]

onset_week	incidence	setting	disease
2011-07-07	0	yap	dengue
2011-07-14	0	yap	dengue
2011-07-21	0	yap	dengue
2011-07-28	0	yap	dengue
2011-08-04	0	yap	dengue
2011-08-11	0	yap	dengue
2011-08-18	0	yap	dengue
2011-08-25	0	yap	dengue
2011-09-01	1	yap	dengue
2011-09-02	2	yap	dengue
2011-09-03	0	yap	dengue
2011-09-04	0	yap	dengue
2011-09-05	0	yap	dengue
2011-09-06	0	yap	dengue
2011-09-07	0	yap	dengue
2011-09-08	0	yap	dengue
2011-09-09	1	yap	dengue
2011-09-10	0	yap	dengue
2011-09-11	0	yap	dengue
2011-09-12	0	yap	dengue
2011-09-13	0	yap	dengue
2011-09-14	0	yap	dengue
2011-09-15	1	yap	dengue
2011-09-16	2	yap	dengue
2011-09-17	0	yap	dengue
2011-09-18	0	yap	dengue
2011-09-19	1	yap	dengue
2011-09-20	0	yap	dengue
2011-09-21	0	yap	dengue
2011-09-22	2	yap	dengue
2011-09-23	1	yap	dengue
2011-09-24	4	yap	dengue
2011-09-25	2	yap	dengue
2011-09-26	3	yap	dengue
2011-09-27	2	yap	dengue
2011-09-28	2	yap	dengue
2011-09-29	4	yap	dengue
2011-09-30	1	yap	dengue
2011-10-01	3	yap	dengue
2011-10-02	3	yap	dengue
2011-10-03	4	yap	dengue
2011-10-04	3	yap	dengue
2011-10-05	3	yap	dengue
2011-10-06	9	yap	dengue
2011-10-07	1	yap	dengue
2011-10-08	1	yap	dengue
2011-10-09	7	yap	dengue
2011-10-10	5	yap	dengue
2011-10-11	4	yap	dengue
2011-10-12	1	yap	dengue
2011-10-13	2	yap	dengue
2011-10-14	4	yap	dengue
2011-10-15	7	yap	dengue
2011-10-16	3	yap	dengue
2011-10-17	6	yap	dengue
2011-10-18	6	yap	dengue
2011-10-19	4	yap	dengue
2011-10-20	8	yap	dengue
2011-10-21	6	yap	dengue
2011-10-22	7	yap	dengue
2011-10-23	2	yap	dengue
2011-10-24	6	yap	dengue
2011-10-25	7	yap	dengue
2011-10-26	5	yap	dengue
2011-10-27	7	yap	dengue
2011-10-28	9	yap	dengue
2011-10-29	10	yap	dengue
2011-10-30	14	yap	dengue
2011-10-31	9	yap	dengue
2011-11-01	4	yap	dengue
2011-11-02	5	yap	dengue
2011-11-03	7	yap	dengue
2011-11-04	10	yap	dengue
2011-11-05	11	yap	dengue
2011-11-06	17	yap	dengue
2011-11-07	6	yap	dengue
2011-11-08	13	yap	dengue
2011-11-09	13	yap	dengue
2011-11-10	14	yap	dengue
2011-11-11	13	yap	dengue
2011-11-12	12	yap	dengue
2011-11-13	12	yap	dengue
2011-11-14	15	yap	dengue
2011-11-15	16	yap	dengue
2011-11-16	12	yap	dengue
2011-11-17	14	yap	dengue
2011-11-18	11	yap	dengue
2011-11-19	17	yap	dengue
2011-11-20	10	yap	dengue
2011-11-21	10	yap	dengue
2011-11-22	16	yap	dengue
2011-11-23	12	yap	dengue
2011-11-24	17	yap	dengue
2011-11-25	29	yap	dengue
2011-11-26	21	yap	dengue
2011-11-27	21	yap	dengue
2011-11-28	25	yap	dengue
2011-11-29	17	yap	dengue
2011-11-30	12	yap	dengue
2011-12-01	18	yap	dengue
2011-12-02	11	yap	dengue
2011-12-03	12	yap	dengue
2011-12-04	10	yap	dengue
2011-12-05	18	yap	dengue
2011-12-06	8	yap	dengue
2011-12-07	14	yap	dengue
2011-12-08	10	yap	dengue
2011-12-09	15	yap	dengue
2011-12-10	16	yap	dengue
2011-12-11	8	yap	dengue
2011-12-12	7	yap	dengue
2011-12-13	5	yap	dengue
2011-12-14	7	yap	dengue
2011-12-15	5	yap	dengue
2011-12-16	5	yap	dengue
2011-12-17	6	yap	dengue
2011-12-18	11	yap	dengue
2011-12-19	10	yap	dengue
2011-12-20	5	yap	dengue
2011-12-21	4	yap	dengue
2011-12-22	9	yap	dengue
2011-12-23	6	yap	dengue
2011-12-24	1	yap	dengue
2011-12-25	6	yap	dengue
2011-12-26	3	yap	dengue
2011-12-27	6	yap	dengue
2011-12-28	4	yap	dengue
2011-12-29	3	yap	dengue
2011-12-30	5	yap	dengue
2011-12-31	1	yap	dengue
2012-01-01	8	yap	dengue
2012-01-02	2	yap	dengue
2012-01-03	9	yap	dengue
2012-01-04	4	yap	dengue
2012-01-05	5	yap	dengue
2012-01-06	4	yap	dengue
2012-01-07	3	yap	dengue
2012-01-08	3	yap	dengue
2012-01-09	4	yap	dengue
2012-01-10	4	yap	dengue
2012-01-11	3	yap	dengue
2012-01-12	3	yap	dengue
2012-01-13	4	yap	dengue
2012-01-14	5	yap	dengue
2012-01-15	2	yap	dengue
2012-01-16	5	yap	dengue
2012-01-17	4	yap	dengue
2012-01-18	2	yap	dengue
2012-01-19	6	yap	dengue
2012-01-20	4	yap	dengue
2012-01-21	2	yap	dengue
2012-01-22	0	yap	dengue
2012-01-23	4	yap	dengue
2012-01-24	2	yap	dengue
2012-01-25	1	yap	dengue
2012-01-26	1	yap	dengue
2012-01-27	1	yap	dengue
2012-01-28	2	yap	dengue
2012-01-29	3	yap	dengue
2012-01-30	3	yap	dengue
2012-01-31	3	yap	dengue
2012-02-01	0	yap	dengue
2012-02-02	3	yap	dengue
2012-02-03	2	yap	dengue
2012-02-04	1	yap	dengue
2012-02-05	0	yap	dengue
2012-02-06	1	yap	dengue
2012-02-07	0	yap	dengue
2012-02-08	0	yap	dengue
2012-02-09	1	yap	dengue
2012-02-10	2	yap	dengue
2012-02-11	2	yap	dengue
2012-02-12	1	yap	dengue
2012-02-13	0	yap	dengue
2012-02-14	1	yap	dengue
2012-02-15	1	yap	dengue
2012-02-16	1	yap	dengue
2012-02-23	0	yap	dengue
2012-03-01	0	yap	dengue
2012-03-08	0	yap	dengue
2012-03-15	0	yap	dengue
2012-03-22	0	yap	dengue
2012-03-29	0	yap	dengue
2012-04-05	0	yap	dengue
2012-04-12	0	yap	dengue
2007-02-18	0	yap	zika
2007-02-25	0	yap	zika
2007-03-04	0	yap	zika
2007-03-11	0	yap	zika
2007-03-18	0	yap	zika
2007-03-25	0	yap	zika
2007-04-01	0	yap	zika
2007-04-08	0	yap	zika
2007-04-15	1	yap	zika
2007-04-22	2	yap	zika
2007-04-29	0	yap	zika
2007-05-06	1	yap	zika
2007-05-13	1	yap	zika
2007-05-20	9	yap	zika
2007-05-27	29	yap	zika
2007-06-03	15	yap	zika
2007-06-10	9	yap	zika
2007-06-17	15	yap	zika
2007-06-24	19	yap	zika
2007-07-01	6	yap	zika
2007-07-08	1	yap	zika
2007-07-15	0	yap	zika
2007-07-22	0	yap	zika
2007-07-29	0	yap	zika
2007-08-05	0	yap	zika
2007-08-12	0	yap	zika
2007-08-19	0	yap	zika
2007-08-26	0	yap	zika
2007-09-02	0	yap	zika
2011-09-15	0	fais	dengue
2011-09-22	0	fais	dengue
2011-09-29	0	fais	dengue
2011-10-06	0	fais	dengue
2011-10-13	0	fais	dengue
2011-10-20	0	fais	dengue
2011-10-27	0	fais	dengue
2011-11-03	0	fais	dengue
2011-11-10	1	fais	dengue
2011-11-11	0	fais	dengue
2011-11-12	0	fais	dengue
2011-11-13	0	fais	dengue
2011-11-14	0	fais	dengue
2011-11-15	0	fais	dengue
2011-11-16	0	fais	dengue
2011-11-17	0	fais	dengue
2011-11-18	0	fais	dengue
2011-11-19	0	fais	dengue
2011-11-20	0	fais	dengue
2011-11-21	0	fais	dengue
2011-11-22	0	fais	dengue
2011-11-23	0	fais	dengue
2011-11-24	0	fais	dengue
2011-11-25	0	fais	dengue
2011-11-26	0	fais	dengue
2011-11-27	1	fais	dengue
2011-11-28	3	fais	dengue
2011-11-29	1	fais	dengue
2011-11-30	1	fais	dengue
2011-12-01	8	fais	dengue
2011-12-02	4	fais	dengue
2011-12-03	8	fais	dengue
2011-12-04	11	fais	dengue
2011-12-05	7	fais	dengue
2011-12-06	15	fais	dengue
2011-12-07	19	fais	dengue
2011-12-08	12	fais	dengue
2011-12-09	14	fais	dengue
2011-12-10	10	fais	dengue
2011-12-11	14	fais	dengue
2011-12-12	10	fais	dengue
2011-12-13	8	fais	dengue
2011-12-14	2	fais	dengue
2011-12-15	1	fais	dengue
2011-12-16	1	fais	dengue
2011-12-17	0	fais	dengue
2011-12-18	1	fais	dengue
2011-12-19	1	fais	dengue
2011-12-20	2	fais	dengue
2011-12-27	0	fais	dengue
2012-01-03	0	fais	dengue
2012-01-10	0	fais	dengue
2012-01-17	0	fais	dengue
2012-01-24	0	fais	dengue
2012-01-31	0	fais	dengue
2012-02-07	0	fais	dengue
2012-02-14	0	fais	dengue
